# Supplementary material for: The MAP Kinase PvMK1 Regulates Hyphal Development, Autophagy, and Pathogenesis in the Bayberry Twig Blight Fungus Pestalotiopsis versicolor
Source: J Fungi (Basel). 2023 May 24;9(6):606. doi: 10.3390/jof9060606 (PMC10299636; doi:10.3390/jof9060606)
Supplement: Supplementary file 1 [file jof-09-00606-s001.zip]

Archive with 3 entries (3 files):
- Figure S1.pdf
- Table S1 Primers used in this study.xlsx
- Table S2 Gene sequences used for qRT-PCR.xlsx
